# Supplementary material for: Spray-Drying Synthesis of Na4Fe3(PO4)2P2O7@CNT Cathode for Ultra-Stable and High-Rate Sodium-Ion Batteries
Source: Molecules. 2025 Feb 6;30(3):753. doi: 10.3390/molecules30030753 (PMC11819995; doi:10.3390/molecules30030753)
Supplement: Supplementary file 1 [file molecules-30-00753-s001.zip]

Archive with 1 entries (1 files):
- molecules-3426436-supplementary.pdf
